# Supplementary material for: Association Between Dietary Intake and Blood Concentrations of One-Carbon-Metabolism-Related Nutrients in European Prospective Investigation into Cancer and Nutrition
Source: Nutrients. 2025 Jun 10;17(12):1970. doi: 10.3390/nu17121970 (PMC12195952; doi:10.3390/nu17121970)
Supplement: Supplementary file 1 [file nutrients-17-01970-s001.zip]

Archive with 1 entries (1 files):
- nutrients-3608996-supplementary.pdf
